# Supplementary material for: Red Meat Consumption and Cancer Risk: A Systematic Analysis of Global Data
Source: Foods. 2023 Nov 17;12(22):4164. doi: 10.3390/foods12224164 (PMC10670314; doi:10.3390/foods12224164)
Supplement: Supplementary file 1 [file foods-12-04164-s001.zip]

Archive with 1 entries (1 files):
- foods-2687264-supplementary.pdf
